# Supplementary material for: The Influence of Cat Coat Colour, Eye Shape, and Pupil Size on Ratings of Adoptability Based on a Standardised Online Image, in an Australian Sample
Source: Animals (Basel). 2026 Jan 22;16(2):339. doi: 10.3390/ani16020339 (PMC12837537; doi:10.3390/ani16020339)
Supplement: Supplementary file 1 [file animals-16-00339-s001.zip]

Archive with 1 entries (1 files):
- animals-4066569-supplementary.pdf
